# Supplementary material for: Quality Assessment of Processed Graphene Chips for Biosensor Application
Source: Materials (Basel). 2023 Aug 15;16(16):5628. doi: 10.3390/ma16165628 (PMC10456491; doi:10.3390/ma16165628)
Supplement: Supplementary file 1 [file materials-16-05628-s001.zip]

Archive with 1 entries (1 files):
- materials-2443628-supplementary.pdf
